# Supplementary material for: Sesquiterpenes and Monoterpenes from the Leaves and Stems of Illicium simonsii and Their Antibacterial Activity
Source: Molecules. 2022 Feb 8;27(3):1115. doi: 10.3390/molecules27031115 (PMC8838251; doi:10.3390/molecules27031115)
Supplement: Supplementary file 1 [file molecules-27-01115-s001.zip]

Archive with 1 entries (1 files):
- molecules-1522882-supplementary.pdf
